# Supplementary material for: Strepsirrhine Primate Training Programs in North American Institutions: Status and Implications for Future Welfare Assessment
Source: Animals (Basel). 2021 Aug 21;11(8):2462. doi: 10.3390/ani11082462 (PMC8388707; doi:10.3390/ani11082462)
Supplement: Supplementary file 1 [file animals-11-02462-s001.zip]

Archive with 3 entries (2 files):
- animals-1300893-supplementary/
- animals-1300893-supplementary/S1.pdf
- animals-1300893-supplementary/S2.pdf
